# Supplementary material for: Songbirds initiate migratory flights synchronously relative to civil dusk
Source: Mov Ecol. 2023 May 1;11:24. doi: 10.1186/s40462-023-00382-5 (PMC10150543; doi:10.1186/s40462-023-00382-5)
Supplement: Supplementary file 1 — Additional file 1. Table S1. Basic descriptive information for populations included in this study. Age classes include hatch year (HY), after hatch-year (AHY), second-year (SY), after second-year (ASY), and unknown (U). [file 40462_2023_382_MOESM1_ESM.xlsx]

## Sheet: Sheet1
Supplemental Table 1. Basic descriptive information for populations included in this study. Age classes include hatch year (HY), after hatch-year (AHY), second-year (SY), after second-year (ASY), and unknown (U).
Species	n	Females	Males	Sex unknown	Departure period	Year	Departure location (lat, long)	Destination	Season	Tag manufacturer	Tag type	Pulse rate	Tag weight (% body mass)	References
American Redstart Setophaga ruticilla	31	12 (2 SY, 10 ASY)	19 (5 SY, 14 ASY)	-	April 26 - May 13	2016-2017, 2019	Jamaica (18.03ºN, -77.94ºE)	Great Lakes Region, N.E. USA	Spring	Lotek	NTQB2-1	10.1-14.9	0.29 g (< 4.0%)	Cooper et al. 2015
Ovenbird Seiurus aurocapilla	17	-	-	17 (8 SY, 9 ASY)	April 20 - May 10	2016-2017, 2019	Jamaica (18.03ºN, -77.94ºE)	N.E. USA	Spring	Lotek	NTQB3-2	10.1-14.9	0.62 (< 3.0%)	Brunner et al. unpub. data
Swainson's Warbler Limnothlypis swainsonii	14	-	-	14 (2 SY, 11 ASY, 1 U)	March 30 - April 30	2016-2017, 2019	Jamaica (18.03ºN, -77.94ºE)	S.E. USA	Spring	Lotek	NTQB3-2	7.3-10.9	0.62 (< 4.0%)	Brunner 2018
Kirtland's Warbler Setophaga kirtlandii	66	13 (9 SY, 4 ASY)	53 (31 SY, 22 ASY)	-	April 21 - May 19	2018-2019	The Bahamas (24.62ºN, -75.65ºE)	Great Lakes Region	Spring	Lotek	NTQB2-2	24.1 / 29.3 s	0.35 g (< 3.3%)	Cooper and Marra 2020
Kirtland's Warbler Setophaga kirtlandii	46	11 (8 HY, 2 SY, 1 ASY)	35 (7 HY, 19 SY, 9 ASY)	-	Sep. 14 - Oct. 4	2017-2018	Michigan, USA (44.46ºN, -84.30 ºE)	The Bahamas	Fall	Lotek	NTQB2-2	24.1 / 29.3 s	0.35 g (< 3.3%)	Cooper and Marra 2020
Gambel's White-crowned Sparrow Zonotrichia leucophrys gambelii	49	21 (All AHY)	28 (AHY)		Aug. 14 - Sep. 10	2014-2016	Alaska, USA (68.63ºN, -149.60ºE	Western USA	Fall	Advanced Telemetry Systems	A1035	25 s	0.75g (< 3.0%)	Chmura et al. 2020
Bicknell's Thrush Catharus bicknelli	19	-	17 (6 SY, 9 ASY, 2 U)	2 (1 SY, 1 U)	Sep. 20 - Oct. 3	2015-2017	Quebec, Canada (47.37ºN, -71.10ºE)	Hispaniola and Cuba	Fall	Lotek	NTQB4-2	5.3 s	1.0 g (< 4.1%)	Bégin-Marchand et al. 2021
Swainson's Thrush Catharus ustulatus	23	5 (All AHY)	15 (All AHY)	3 (All AHY)	Sep. 4 - Sep. 27	2014-2017	Quebec, Canada (47.37ºN, -71.10ºE)	Central and South America	Fall	Lotek	NTQB4-2	5.3 s	1.0 g (< 3.8%)	Bégin-Marchand et al. 2021
Swainson's Thrush Catharus ustulatus	65	2 (2 AHY)	14 (9 HY, 5 AHY)	49 (25 HY, 24 AHY)	Aug. 15 - Sep. 26	2016-2017	Nova Scotia, Canada (43.40ºN, -66.02ºE)	Central and South America	Fall	Lotek	NTQB3-2 / NTQB4-2	10.7-34.9 s	0.67-1.0g (< 3.0 %)	Berrigan 2018
Blackpoll Warbler Setophaga striata	49	9 (2 HY, 7 AHY)	5 (1 HY, 4 AHY)	35 (25 HY, 10 AHY)	Aug. 18 - Sep. 25	2014-2015	Nova Scotia, Canada (43.40ºN, -66.02ºE)	South America	Fall	Lotek	NTQB2-1	11.2 / 17.6 s	0.29 g (< 3.0%)	Brown and Taylor 2015, Cormier and Taylor 2019
Yellow-rumped Warbler Setophaga coronata	17	5 (All HY)	3 (HY)	9 (HY)	Aug. 25 - Oct. 6	2015-2016	Nova Scotia, Canada (43.40ºN, -66.02ºE)	S. USA, Caribbean, C. America	Fall	Lotek	NTQB2-2	37.2 s	0.35 g (< 3.3%)	Cormier and Taylor 2019
